# Supplementary material for: In Vitro Toxicological Insights from the Biomedical Applications of Iron Carbide Nanoparticles in Tumor Theranostics: A Systematic Review and Meta-Analysis
Source: Nanomaterials (Basel). 2024 Apr 23;14(9):734. doi: 10.3390/nano14090734 (PMC11085367; doi:10.3390/nano14090734)
Supplement: Supplementary file 1 [file nanomaterials-14-00734-s001.zip]

Archive with 1 entries (1 files):
- nanomaterials-2959751-supplementary.pdf
